# Supplementary material for: Sequential Delivery of Novel Triple Drug Combination via Crosslinked Alginate/Lactoferrin Nanohybrids for Enhanced Breast Cancer Treatment
Source: Pharmaceutics. 2022 Nov 8;14(11):2404. doi: 10.3390/pharmaceutics14112404 (PMC9693489; doi:10.3390/pharmaceutics14112404)
Supplement: Supplementary file 1 [file pharmaceutics-14-02404-s001.zip]

Archive with 1 entries (1 files):
- pharmaceutics-1986467-supplementary.pdf
